# Supplementary material for: The mediating role of mammographic density in the protective effect of early-life adiposity on breast cancer risk: a multivariable Mendelian randomization study
Source: medRxiv. 2023 Sep 2:2023.09.01.23294765. Preprint. [Version 1] doi: 10.1101/2023.09.01.23294765 (PMC10491349; doi:10.1101/2023.09.01.23294765)
Supplement: Supplement 3 [file media-3.xlsx]

## Sheet: Guide
sheet_name	description
S28	Univariable MR (total effect, IVW) of childhood and adult body size on MD phenotypes (adj for BMI)
S29	Sensitivity analysis: Univariable MR (total effect, IVW) of childhood and adult body size on MD phenotypes (adj for BMI)
S30	MVMR (direct effect) of childhood and adult body size together on MD phenotypes (adj for BMI)
S31	Sensitivity analysis: MVMR (direct effect) of childhood and adult body size together on MD phenotypes (adj for BMI)
S32	Univariable MR (total effect, IVW) of age at menarche on MD phenotypes (adj for BMI)
S33	Sensitivity analysis: Univariable MR (total effect, IVW) of age at menarche on MD phenotypes (adj for BMI)
S34	MVMR (direct effect) of age at menarche and childhood body size on MD phenotypes (adj for BMI)
S35	Sensitivity analysis: MVMR (direct effect) of age at menarche and childhood body size on MD phenotypes (adj for BMI)
S36	Univariable MR (total effect, IVW) of MD phenotypes (adj for BMI) on breast cancer
S37	Sensitivity analysis: Univariable MR (total effect, IVW) of MD phenotypes (adj for BMI) on breast cancer
S38	MVMR (direct effect) of MD phenotypes (adj for BMI) and childhood body size on breast cancer
S39	Sensitivity analysis: MVMR (direct effect) of MD phenotypes (adj for BMI) and childhood body size on breast cancer

## Sheet: S28
exposure	outcome	method	nsnp	b	se	pval	lo_ci	up_ci
Childhood body size	Dense area	Inverse variance weighted	108	-0.386419	0.0666772	6.81674e-09	-0.517107	-0.255732
Adult body size	Dense area	Inverse variance weighted	153	-0.210276	0.0624618	0.000761367	-0.332701	-0.0878507
Childhood body size	Dense area	MR Egger	108	-0.810672	0.139358	6.41767e-08	-1.08381	-0.53753
Adult body size	Dense area	MR Egger	153	-0.873085	0.16639	5.14353e-07	-1.19921	-0.546959
Childhood body size	Dense area	Weighted median	108	-0.497137	0.0869783	1.09293e-08	-0.667614	-0.326659
Adult body size	Dense area	Weighted median	153	-0.278885	0.0840057	0.000900707	-0.443536	-0.114234
Childhood body size	Non-dense area	Inverse variance weighted	108	0.131329	0.0411158	0.00140251	0.0507424	0.211917
Adult body size	Non-dense area	Inverse variance weighted	153	0.12195	0.0393183	0.0019248	0.0448856	0.199013
Childhood body size	Non-dense area	MR Egger	108	0.211526	0.0900692	0.0207049	0.0349899	0.388061
Adult body size	Non-dense area	MR Egger	153	0.177988	0.110543	0.109459	-0.0386764	0.394652
Childhood body size	Non-dense area	Weighted median	108	0.178723	0.0605693	0.00317033	0.0600073	0.297439
Adult body size	Non-dense area	Weighted median	153	0.121215	0.0592013	0.0406082	0.00518064	0.23725
Childhood body size	Percent density	Inverse variance weighted	108	-0.329911	0.051965	2.17135e-10	-0.431762	-0.228059
Adult body size	Percent density	Inverse variance weighted	153	-0.203443	0.0487343	2.98601e-05	-0.298962	-0.107924
Childhood body size	Percent density	MR Egger	108	-0.610826	0.109884	2.04338e-07	-0.826199	-0.395454
Adult body size	Percent density	MR Egger	153	-0.63868	0.131542	2.97265e-06	-0.896502	-0.380858
Childhood body size	Percent density	Weighted median	108	-0.402015	0.0693377	6.71429e-09	-0.537917	-0.266113
Adult body size	Percent density	Weighted median	153	-0.297492	0.0687409	1.50652e-05	-0.432225	-0.16276

## Sheet: S29
outcome	exposure	egger_intercept	se	pval	method	Q	Q_df	Q_pval
Dense area	Childhood body size	0.00874348	0.0025558	0.000887083	MR Egger	157.033	106	0.000948973
Dense area	Childhood body size	0.00874348	0.0025558	0.000887083	Inverse variance weighted	174.371	107	4.21911e-05
Dense area	Adult body size	0.0114427	0.00268455	3.54691e-05	MR Egger	202.154	151	0.00344709
Dense area	Adult body size	0.0114427	0.00268455	3.54691e-05	Inverse variance weighted	226.477	152	8.48015e-05
Non-dense area	Childhood body size	-0.00165352	0.00165231	0.319234	MR Egger	133.968	106	0.0344714
Non-dense area	Childhood body size	-0.00165352	0.00165231	0.319234	Inverse variance weighted	135.233	107	0.0338468
Non-dense area	Adult body size	-0.000968313	0.00178461	0.588211	MR Egger	182.153	151	0.0427033
Non-dense area	Adult body size	-0.000968313	0.00178461	0.588211	Inverse variance weighted	182.509	152	0.0462449
Percent density	Childhood body size	0.0058119	0.00202139	0.00488087	MR Egger	144.213	106	0.00804348
Percent density	Childhood body size	0.0058119	0.00202139	0.00488087	Inverse variance weighted	155.461	107	0.00154964
Percent density	Adult body size	0.00753175	0.00212618	0.00052782	MR Egger	185.847	151	0.0282889
Percent density	Adult body size	0.00753175	0.00212618	0.00052782	Inverse variance weighted	201.291	152	0.00457932

## Sheet: S30
exposure	outcome	nsnp	b	se	pval	lo_ci	up_ci	outcome.full
Childhood body size	Dense area	86	-0.4621	0.0808686	1.10213e-08	-0.620603	-0.303598	Dense area
Adult body size	Dense area	133	0.0714945	0.0781783	0.360451	-0.0817348	0.224724	Dense area
Childhood body size	Non-dense area	86	0.111139	0.0538271	0.0389468	0.0056383	0.216641	Non-dense area
Adult body size	Non-dense area	133	0.0597084	0.0520641	0.251454	-0.0423372	0.161754	Non-dense area
Childhood body size	Percent density	86	-0.357068	0.0635252	1.89981e-08	-0.481577	-0.232559	Percent density
Adult body size	Percent density	133	0.00655717	0.0614992	0.915089	-0.113981	0.127096	Percent density

## Sheet: S31
outcome_trait	Childhood BMI (Fst)	Adult BMI (Fst)	Qstat	Qpval
Dense area	16.3576	14.8687	216.408	0.0916889
Non-dense area	16.3576	14.8687	196.646	0.355273
Percent density	16.3576	14.8687	194.925	0.38797

## Sheet: S32
id.exposure	exposure	outcome	method	nsnp	pval	se	b	lo_ci	up_ci
ukb-b-3768	Age at menarche	Dense area	Inverse variance weighted	184	0.123155	0.0479084	0.0738587	-0.0200419	0.167759
ukb-b-3768	Age at menarche	Dense area	MR Egger	184	0.266536	0.133222	0.148475	-0.112639	0.40959
ukb-b-3768	Age at menarche	Dense area	Weighted median	184	0.38873	0.072348	0.0623584	-0.0794437	0.20416
ukb-b-3768	Age at menarche	Non-dense area	Inverse variance weighted	184	0.38998	0.0318765	-0.0274028	-0.0898807	0.0350752
ukb-b-3768	Age at menarche	Non-dense area	MR Egger	184	0.265752	0.0887534	-0.0990782	-0.273035	0.0748785
ukb-b-3768	Age at menarche	Non-dense area	Weighted median	184	0.624375	0.048138	0.0235712	-0.0707794	0.117922
ukb-b-3768	Age at menarche	Percent density	Inverse variance weighted	184	0.125717	0.0404188	0.0618898	-0.0173311	0.141111
ukb-b-3768	Age at menarche	Percent density	MR Egger	184	0.235533	0.113094	0.1346	-0.0870645	0.356265
ukb-b-3768	Age at menarche	Percent density	Weighted median	184	0.595958	0.0585848	0.0310629	-0.0837633	0.145889

## Sheet: S33
exposure	outcome	egger_intercept	se	pval	method	Q	Q_df	Q_pval	snp_r2.exposure	snp_r2.outcome	correct_causal_direction	steiger_pval	Fst	total_r2
Age at menarche	Dense area	-0.00156887	0.00261302	0.548983	Inverse variance weighted	278.676	183	6.52197e-06	0.086064	0.0119095	TRUE	3.4046e-169	71.5241	0.0860217
Age at menarche	Non-dense area	0.00150633	0.0017406	0.387956	Inverse variance weighted	250.974	183	0.000634105	0.086064	0.0106324	TRUE	6.41072e-180	71.5241	0.0860217
Age at menarche	Percent density	-0.00152584	0.00221608	0.491996	Inverse variance weighted	288.929	183	9.61263e-07	0.086064	0.0122858	TRUE	3.33123e-166	71.5241	0.0860217
Age at menarche	Dense area	-0.00156887	0.00261302	0.548983	Inverse variance weighted	278.676	183	6.52197e-06	0.086064	0.0119095	TRUE	3.4046e-169	71.5241	0.0860217
Age at menarche	Non-dense area	0.00150633	0.0017406	0.387956	Inverse variance weighted	250.974	183	0.000634105	0.086064	0.0106324	TRUE	6.41072e-180	71.5241	0.0860217
Age at menarche	Percent density	-0.00152584	0.00221608	0.491996	Inverse variance weighted	288.929	183	9.61263e-07	0.086064	0.0122858	TRUE	3.33123e-166	71.5241	0.0860217

## Sheet: S34
exposure	outcome	nsnp	pval	se	b	lo_ci	up_ci	pair
Childhood body size	Dense area	81	1.0166e-08	0.0755636	-0.432823	-0.580928	-0.284719	Age at menarche
Age at menarche	Dense area	160	0.138519	0.0550952	-0.0816142	-0.189601	0.0263724	Age at menarche
Childhood body size	Non-dense area	81	5.85161e-05	0.0487937	0.196088	0.100452	0.291724	Age at menarche
Age at menarche	Non-dense area	160	0.230574	0.0356233	0.0427081	-0.0271135	0.11253	Age at menarche
Childhood body size	Percent density	81	9.99483e-11	0.0615249	-0.397883	-0.518472	-0.277295	Age at menarche
Age at menarche	Percent density	160	0.0623001	0.0450475	-0.0839755	-0.172269	0.00431764	Age at menarche

## Sheet: S35
Age at menarche (Fst)	Childhood body size (Fst)	Qstat	Qpval	Outcome
30.0388	21.5285	333.054	1.59693e-06	Dense area
30.0388	21.5285	285.071	0.00235946	Non-dense area
30.0388	21.5285	324.076	7.49821e-06	Percent density

## Sheet: S36
exposure	outcome	method	nsnp	or	or_lci95	or_uci95	pval	b	se	pval_0.05
Dense area	BCAC 2017	Inverse variance weighted	23	1.26674	0.968484	1.65686	0.0843094	0.23645	0.136976	0
Dense area	BCAC 2017	MR Egger	23	1.48695	0.479832	4.60788	0.499299	0.396724	0.577063	0
Dense area	BCAC 2017	Weighted median	23	1.35022	1.21398	1.50176	3.14847e-08	0.300268	0.0542688	1
Non-dense area	BCAC 2017	Inverse variance weighted	14	0.831497	0.550345	1.25628	0.380814	-0.184528	0.210552	0
Non-dense area	BCAC 2017	MR Egger	14	1.55574	0.439761	5.5037	0.506003	0.441949	0.644629	0
Non-dense area	BCAC 2017	Weighted median	14	0.901755	0.764894	1.0631	0.218188	-0.103413	0.0839825	0
Percent density	BCAC 2017	Inverse variance weighted	16	1.21208	0.827096	1.77627	0.323923	0.192341	0.194987	0
Percent density	BCAC 2017	MR Egger	16	0.393598	0.060137	2.57611	0.347174	-0.932426	0.958523	0
Percent density	BCAC 2017	Weighted median	16	1.28954	1.09893	1.51322	0.0018334	0.254287	0.0816075	1
Dense area	BCAC 2020	Inverse variance weighted	22	1.23373	0.944811	1.61099	0.122841	0.21004	0.136128	0
Dense area	BCAC 2020	MR Egger	22	1.41428	0.467249	4.28079	0.546507	0.346623	0.565059	0
Dense area	BCAC 2020	Weighted median	22	1.37724	1.2462	1.52206	3.50349e-10	0.320082	0.0510117	1
Non-dense area	BCAC 2020	Inverse variance weighted	15	0.741202	0.47673	1.15239	0.183499	-0.299483	0.225165	0
Non-dense area	BCAC 2020	MR Egger	15	1.70366	0.435217	6.66896	0.457827	0.532776	0.696269	0
Non-dense area	BCAC 2020	Weighted median	15	0.920439	0.786321	1.07743	0.302173	-0.0829041	0.0803503	0
Percent density	BCAC 2020	Inverse variance weighted	16	1.21602	0.830972	1.7795	0.314012	0.195587	0.194258	0
Percent density	BCAC 2020	MR Egger	16	0.445561	0.0670333	2.96158	0.416909	-0.80842	0.9664	0
Percent density	BCAC 2020	Weighted median	16	1.29201	1.10901	1.50521	0.00100974	0.256199	0.0779241	1
Dense area	ER+ Breast cancer	Inverse variance weighted	23	1.28583	0.99043	1.66934	0.0590538	0.251406	0.133174	0
Dense area	ER+ Breast cancer	MR Egger	23	1.45792	0.482196	4.40804	0.511489	0.377013	0.564498	0
Dense area	ER+ Breast cancer	Weighted median	23	1.28656	1.13519	1.45811	7.96356e-05	0.251971	0.0638629	1
Non-dense area	ER+ Breast cancer	Inverse variance weighted	14	0.834882	0.571978	1.21863	0.349649	-0.180465	0.192954	0
Non-dense area	ER+ Breast cancer	MR Egger	14	1.68363	0.544051	5.21019	0.383852	0.520952	0.576359	0
Non-dense area	ER+ Breast cancer	Weighted median	14	0.915818	0.778045	1.07799	0.290419	-0.0879379	0.0831798	0
Percent density	ER+ Breast cancer	Inverse variance weighted	16	1.23469	0.834071	1.82772	0.292157	0.210817	0.200129	0
Percent density	ER+ Breast cancer	MR Egger	16	0.43537	0.0624848	3.03349	0.41525	-0.83156	0.990445	0
Percent density	ER+ Breast cancer	Weighted median	16	1.26422	1.04412	1.53073	0.0162909	0.234457	0.0975954	1
Dense area	ER- Breast cancer	Inverse variance weighted	23	1.14532	0.860911	1.52368	0.351514	0.135683	0.145636	0
Dense area	ER- Breast cancer	MR Egger	23	1.22903	0.367836	4.10653	0.740897	0.206229	0.615484	0
Dense area	ER- Breast cancer	Weighted median	23	1.37256	1.18213	1.59367	3.24374e-05	0.316677	0.0762041	1
Non-dense area	ER- Breast cancer	Inverse variance weighted	14	0.834152	0.500617	1.3899	0.486348	-0.181339	0.260497	0
Non-dense area	ER- Breast cancer	MR Egger	14	1.7239	0.357701	8.30815	0.510191	0.544589	0.802371	0
Non-dense area	ER- Breast cancer	Weighted median	14	0.913558	0.696543	1.19818	0.513526	-0.0904088	0.138376	0
Percent density	ER- Breast cancer	Inverse variance weighted	16	1.13409	0.772742	1.6644	0.520318	0.125829	0.195734	0
Percent density	ER- Breast cancer	MR Egger	16	0.211421	0.0362146	1.23427	0.106305	-1.5539	0.900198	0
Percent density	ER- Breast cancer	Weighted median	16	1.20413	0.973002	1.49015	0.0875811	0.185754	0.108736	0
Dense area	HER2-enriched	Inverse variance weighted	22	1.34368	0.984227	1.83441	0.0628991	0.295413	0.158832	0
Dense area	HER2-enriched	MR Egger	22	1.38404	0.377542	5.07376	0.629219	0.325005	0.662795	0
Dense area	HER2-enriched	Weighted median	22	1.45955	1.05858	2.01239	0.0210339	0.378126	0.163877	1
Non-dense area	HER2-enriched	Inverse variance weighted	16	0.699893	0.402302	1.21762	0.206573	-0.356827	0.282513	0
Non-dense area	HER2-enriched	MR Egger	16	2.50787	0.447455	14.0559	0.313495	0.919433	0.879393	0
Non-dense area	HER2-enriched	Weighted median	16	0.725321	0.431978	1.21786	0.224531	-0.321141	0.264408	0
Percent density	HER2-enriched	Inverse variance weighted	16	1.29314	0.772866	2.16365	0.327629	0.257073	0.262614	0
Percent density	HER2-enriched	MR Egger	16	0.330918	0.0254765	4.29834	0.412139	-1.10589	1.30822	0
Percent density	HER2-enriched	Weighted median	16	1.10468	0.702537	1.73702	0.666378	0.0995578	0.230926	0
Dense area	Luminal A	Inverse variance weighted	22	1.21161	0.924166	1.58847	0.164761	0.191954	0.138172	0
Dense area	Luminal A	MR Egger	22	1.21203	0.391918	3.74828	0.741978	0.192297	0.57602	0
Dense area	Luminal A	Weighted median	22	1.28892	1.13347	1.46568	0.000108496	0.253801	0.0655688	1
Non-dense area	Luminal A	Inverse variance weighted	16	0.705307	0.450156	1.10508	0.127541	-0.349122	0.229102	0
Non-dense area	Luminal A	MR Egger	16	1.9381	0.480444	7.81822	0.368192	0.661707	0.711607	0
Non-dense area	Luminal A	Weighted median	16	0.850658	0.706515	1.02421	0.0877327	-0.161745	0.0947275	0
Percent density	Luminal A	Inverse variance weighted	16	1.24363	0.829017	1.86561	0.291996	0.218036	0.206913	0
Percent density	Luminal A	MR Egger	16	0.440747	0.0582331	3.33587	0.440801	-0.819284	1.03266	0
Percent density	Luminal A	Weighted median	16	1.38568	1.13706	1.68866	0.00122422	0.326191	0.100889	1
Dense area	Luminal B1	Inverse variance weighted	22	1.32438	0.946287	1.85353	0.101403	0.280941	0.171505	0
Dense area	Luminal B1	MR Egger	22	1.50171	0.363233	6.20849	0.580697	0.406603	0.72414	0
Dense area	Luminal B1	Weighted median	22	1.5107	1.21291	1.88162	0.000230422	0.412575	0.112019	1
Non-dense area	Luminal B1	Inverse variance weighted	16	0.658018	0.41184	1.05135	0.0800234	-0.418522	0.23908	0
Non-dense area	Luminal B1	MR Egger	16	1.37552	0.303588	6.23236	0.685433	0.318835	0.770878	0
Non-dense area	Luminal B1	Weighted median	16	0.77184	0.517654	1.15084	0.203845	-0.258978	0.203812	0
Percent density	Luminal B1	Inverse variance weighted	16	1.24574	0.832437	1.86424	0.285377	0.219728	0.205677	0
Percent density	Luminal B1	MR Egger	16	0.493223	0.0652785	3.72664	0.504516	-0.706793	1.03179	0
Percent density	Luminal B1	Weighted median	16	1.38341	1.00043	1.91301	0.0496922	0.324555	0.165369	1
Dense area	Luminal B2	Inverse variance weighted	22	1.38715	1.0914	1.76304	0.0074762	0.327249	0.122343	1
Dense area	Luminal B2	MR Egger	22	2.1029	0.785835	5.62737	0.154427	0.743317	0.502207	0
Dense area	Luminal B2	Weighted median	22	1.27201	1.00965	1.60255	0.0412015	0.2406	0.117855	1
Non-dense area	Luminal B2	Inverse variance weighted	16	0.918149	0.647054	1.30282	0.63243	-0.0853953	0.178535	0
Non-dense area	Luminal B2	MR Egger	16	1.53557	0.492904	4.78381	0.471657	0.428899	0.579765	0
Non-dense area	Luminal B2	Weighted median	16	1.16817	0.862847	1.58154	0.314596	0.15544	0.15457	0
Percent density	Luminal B2	Inverse variance weighted	16	1.2343	0.854418	1.78308	0.262009	0.210504	0.187673	0
Percent density	Luminal B2	MR Egger	16	0.556786	0.0871038	3.5591	0.546054	-0.585574	0.94647	0
Percent density	Luminal B2	Weighted median	16	1.32592	0.984326	1.78605	0.0634451	0.282105	0.151991	0
Dense area	TNBC	Inverse variance weighted	22	1.01681	0.753585	1.37197	0.913173	0.016666	0.152847	0
Dense area	TNBC	MR Egger	22	1.01836	0.29525	3.51244	0.977314	0.0181891	0.631695	0
Dense area	TNBC	Weighted median	22	1.30637	1.08913	1.56695	0.00397504	0.267256	0.0927929	1
Non-dense area	TNBC	Inverse variance weighted	16	0.733405	0.421107	1.27731	0.273365	-0.310057	0.283068	0
Non-dense area	TNBC	MR Egger	16	1.3285	0.213988	8.24768	0.764918	0.284049	0.931573	0
Non-dense area	TNBC	Weighted median	16	1.04214	0.736925	1.47378	0.815395	0.0412805	0.176811	0
Percent density	TNBC	Inverse variance weighted	16	1.13694	0.763599	1.69282	0.527419	0.128343	0.203089	0
Percent density	TNBC	MR Egger	16	0.221585	0.0343546	1.42922	0.135403	-1.50695	0.951058	0
Percent density	TNBC	Weighted median	16	1.24603	0.957115	1.62217	0.102189	0.219966	0.13459	0

[truncated: 3 more sheets: S37, S38, S39]
